# Supplementary material for: The first reported case of intravascular ultrasound-guided reverse overlapping stenting of a long calcified lesion using ultra-low contrast and metallic roadmaps: case report
Source: Eur Heart J Case Rep. 2023 Dec 18;8(1):ytad561. doi: 10.1093/ehjcr/ytad561 (PMC10762894; doi:10.1093/ehjcr/ytad561)
Supplement: ytad561_Supplementary_Data [file ytad561_supplementary_data.zip]

Archive with 7 entries (7 files):
- IVUSR2-Trim.mov
- Supplementary Material_Reverse stenting.docx
- Video 1.mp4
- Video 3__MP4.mp4
- Video 4__MP4.mp4
- Video 5__MP4.mp4
- IVUSR1-Trimed.mov
